# Supplementary material for: A Small-Plaque Isolate of the Zika Virus with Envelope Domain III Mutations Affect Viral Entry and Replication in Mammalian but Not Mosquito Cells
Source: Viruses. 2022 Feb 26;14(3):480. doi: 10.3390/v14030480 (PMC8954177; doi:10.3390/v14030480)
Supplement: Supplementary file 1 [file viruses-14-00480-s001.zip]

Archive with 1 entries (1 files):
- viruses-1534881-supplementary.pdf
